# Supplementary material for: Data repurposing from digital home cage monitoring enlightens new perspectives on mouse motor behaviour and reduction principle
Source: Sci Rep. 2023 Jul 5;13:10851. doi: 10.1038/s41598-023-37464-8 (PMC10322864; doi:10.1038/s41598-023-37464-8)
Supplement: Supplementary file 2 — Supplementary Information 2. [file 41598_2023_37464_MOESM2_ESM.xlsx]

## Sheet: Fig1 - First h post CC
Fig 1A Formula: activity_walls ~ CC_cycle + Balbc + CD1 + female + Balbc:female + CD1:female + Balbc:CC_cycle + CD1:CC_cycle + (1 | cage_id)
Fixed effects:
	Estimate	Std. Error	df	t value	Pr(>|t|)
(Intercept)	80.508	1.6565	105.162	48.602	< 2e-16 ***
CC_cycle	-1.8026	0.697	70.9674	-2.586	0.01176 *
Balbc	-7.7495	2.3426	105.162	-3.308	0.00129 **
CD1	-7.0294	2.4216	105.124	-2.903	0.00451 **
female	-1.8938	1.2653	35.8172	-1.497	0.14322
Balbc:female	2.4852	1.7894	35.8172	1.389	0.17345
CD1:female	3.699	1.8118	37.1578	2.042	0.04833 *
CC_cycle:Balbc	2.2028	0.9858	70.9674	2.235	0.02859 *
CC_cycle:CD1	2.0186	1.0109	72.8937	1.997	0.04957 *
Fig 1B Formula: frontality ~ CC_cycle + Balbc + CD1 + female + Balbc:female + CD1:female + Balbc:CC_cycle + CD1:CC_cycle + (1 | cage_id)
Fixed effects:
	Estimate	Std. Error	df	t value	Pr(>|t|)
(Intercept)	59.4946	6.42224	71.6184	9.264	7.08e-14 ***
CC_cycle	-0.46649	1.8537	70.2686	-0.252	0.802
Balbc	1.28106	9.08242	71.6184	0.141	0.888
CD1	1.26054	9.26839	74.9847	0.136	0.892
female	-0.01282	7.41625	35.9612	-0.002	0.999
Balbc:female	-0.05526	10.4882	35.9612	-0.005	0.996
CD1:female	4.95998	10.5221	36.3974	0.471	0.64
CC_cycle:Balbc	-0.29577	2.62153	70.2686	-0.113	0.91
CC_cycle:CD1	0.01391	2.70688	70.9092	0.005	0.996
Fig 1C Formula: gini ~ CC_cycle + Balbc + CD1 + female + Balbc:female + CD1:female + Balbc:CC_cycle + CD1:CC_cycle (1 | cage_id)
Fixed effects:
	Estimate	Std. Error	df	t value	Pr(>|t|)
(Intercept)	0.36512	0.031	100.105	11.78	< 2e-16 ***
CC_cycle	-0.04386	0.01148	70.2954	-3.82	0.000285 ***
Balbc	-0.08936	0.04383	100.105	-2.039	0.044119 *
CD1	-0.16203	0.04517	101.646	-3.588	0.000515 ***
female	0.03775	0.02944	35.6208	1.282	0.207969
Balbc:female	0.02297	0.04163	35.6208	0.552	0.584487
CD1:female	-0.01162	0.04193	36.5034	-0.277	0.783205
CC_cycle:Balbc	0.0205	0.01624	70.2954	1.263	0.210882
CC_cycle:CD1	0.0253	0.01672	71.5887	1.514	0.134543

## Sheet: Fig2 - Lights-on phase
Fig 2A Formula: activity ~ CC_cycle + day_post_CC + Balbc + CD1 + female + Balbc:female + CD1:female + Balbc:day_post_CC + CD1:day_post_CC + (1 + day_post_CC | cage_id)
Fixed effects:
	Estimate	Std. Error	df	t value	Pr(>|t|)
(Intercept)	0.02006	0.002958	44.38	6.781	2.30e-08 ***
CC_cycle	0.002547	0.0003133	1430	8.13	9.20e-16 ***
day_post_CC	-0.001211	0.0001228	34.75	-9.864	1.31e-11 ***
Balbc	-0.0001999	0.004086	40.39	-0.049	0.96121
CD1	0.0233	0.004092	40.49	5.693	1.23e-06 ***
female	0.0001511	0.00337	36	0.045	0.96449
Balbc:female	-0.001421	0.004765	35.96	-0.298	0.7672
CD1:female	0.001035	0.004767	36.04	0.217	0.82938
day_post_CC:Balbc	0.0001586	0.0001736	34.72	0.914	0.36725
day_post_CC:CD1	-0.0006111	0.0001748	35.61	-3.496	0.00128 **
Fig 2B Formula: activity_walls ~ CC_cycle + day_post_CC + Balbc + CD1 + female + Balbc:female + CD1:female + Balbc:day_post_CC + CD1:day_post_CC + (1 + day_post_CC | cage_id)
Fixed effects:
	Estimate	Std. Error	df	t value	Pr(>|t|)
(Intercept)	70.67	1.312	41.12	53.871	< 2e-16 ***
CC_cycle	-0.1017	0.1507	1432	-0.675	0.49982
day_post_CC	0.4201	0.06965	35.96	6.032	6.32e-07 ***
Balbc	3.911	1.804	36.8	2.167	0.03674 *
CD1	5.445	1.81	37.19	3.008	0.00470 **
female	4.911	1.778	35.78	2.762	0.00901 **
Balbc:female	-3.152	2.514	35.78	-1.254	0.2181
CD1:female	-3.219	2.527	36.46	-1.274	0.21087
day_post_CC:Balbc	-0.2768	0.09848	35.94	-2.811	0.00795 **
day_post_CC:CD1	0.008429	0.09896	36.6	0.085	0.93258
Fig 2C Formula: frontality ~ CC_cycle + day_post_CC + Balbc + CD1 + female + Balbc:female + CD1:female + Balbc:day_post_CC + CD1:day_post_CC + (1 + day_post_CC | cage_id)
Fixed effects:
	Estimate	Std. Error	df	t value	Pr(>|t|)
(Intercept)	59.0309	3.8206	38.1875	15.451	< 2e-16 ***
CC_cycle	-1.2872	0.3274	1425.89	-3.932	8.84e-05 ***
day_post_CC	-0.7163	0.2831	35.8044	-2.53	0.01593 *
Balbc	-3.2839	5.3213	35.9269	-0.617	0.54105
CD1	-7.5852	5.3292	36.1379	-1.423	0.16322
female	-5.2873	5.3211	35.9267	-0.994	0.32704
Balbc:female	1.5393	7.525	35.9245	0.205	0.83907
CD1:female	7.0192	7.5378	36.1635	0.931	0.35792
day_post_CC:Balbc	1.3195	0.4003	35.7991	3.296	0.00222 **
day_post_CC:CD1	0.2897	0.4009	36.0096	0.722	0.47465
Fig 2D Formula: gini ~ CC_cycle + day_post_CC + Balbc + CD1 + female + Balbc:female + CD1:female + Balbc:day_post_CC + CD1:day_post_CC + (1 + day_post_CC | cage_id)
Fixed effects:
	Estimate	Std. Error	df	t value	Pr(>|t|)
(Intercept)	0.332	0.01277	44.79	25.99	< 2e-16 ***
CC_cycle	-0.01187	0.002066	1431	-5.743	1.14e-08 ***
day_post_CC	0.007402	0.001225	35.7	6.04	6.33e-07 ***
Balbc	-0.004577	0.01707	35.73	-0.268	0.7901
CD1	-0.08595	0.01716	36.41	-5.008	1.43e-05 ***
female	-0.02292	0.01701	35.52	-1.347	0.1865
Balbc:female	0.04515	0.02406	35.52	1.877	0.0688 .
CD1:female	0.04008	0.02423	36.44	1.654	0.1066
day_post_CC:Balbc	-0.0008639	0.001733	35.69	-0.499	0.6211
day_post_CC:CD1	0.0009243	0.001738	36.09	0.532	0.5981

## Sheet: Fig3 - Lights-off phase
Fig 3A Formula: activity ~ CC_cycle + day_post_CC + Balbc + CD1 + female + Balbc:female + CD1:female + Balbc:day_post_CC + CD1:day_post_CC + (1 + day_post_CC | cage_id)
Fixed effects:
	Estimate	Std. Error	df	t value	Pr(>|t|)
(Intercept)	0.04645	0.004154	37.96	11.183	1.41e-13 ***
CC_cycle	0.004525	0.000344	1426	13.154	< 2e-16 ***
day_post_CC	0.0002143	0.0002034	35.95	1.053	0.299266
Balbc	-0.004992	0.005791	35.86	-0.862	0.394438
CD1	0.04378	0.005798	36.06	7.551	6.24e-09 ***
female	-0.0006697	0.00578	35.91	-0.116	0.908396
Balbc:female	-0.008278	0.008174	35.91	-1.013	0.317925
CD1:female	-0.01691	0.008184	36.09	-2.067	0.045998 *
day_post_CC:Balbc	-0.0002725	0.0002877	35.94	-0.947	0.349761
day_post_CC:CD1	-0.001247	0.0002886	36.38	-4.32	0.000115 ***
Fig 3B Formula: activity_walls ~ CC_cycle + day_post_CC + Balbc + CD1 + female + Balbc:female + CD1:female + Balbc:day_post_CC + CD1:day_post_CC + (1 + day_post_CC | cage_id)
Fixed effects:
	Estimate	Std. Error	df	t value	Pr(>|t|)
(Intercept)	76.8545	1.02923	41.0853	74.672	< 2e-16 ***
CC_cycle	-0.28908	0.1018	1425.46	-2.84	0.00458 **
day_post_CC	0.46999	0.07039	35.9726	6.677	8.78e-08 ***
Balbc	-0.31234	1.42615	37.869	-0.219	0.82782
CD1	3.17768	1.42821	38.1191	2.225	0.03208 *
female	0.10011	1.37944	35.9634	0.073	0.94255
Balbc:female	0.93679	1.95076	35.9592	0.48	0.63398
CD1:female	0.78915	1.9529	36.1145	0.404	0.68853
day_post_CC:Balbc	-0.25129	0.09955	35.9665	-2.524	0.01614 *
day_post_CC:CD1	-0.02707	0.09978	36.2979	-0.271	0.7877
Fig 3C Formula: frontality ~ CC_cycle + day_post_CC + Balbc + CD1 + female + Balbc:female + CD1:female + Balbc:day_post_CC + CD1:day_post_CC + (1 + day_post_CC | cage_id)
Fixed effects:
	Estimate	Std. Error	df	t value	Pr(>|t|)
(Intercept)	49.8041	3.7535	37.9541	13.269	7.84e-16 ***
CC_cycle	-1.0486	0.2525	1424.91	-4.154	3.47e-05 ***
day_post_CC	-0.3244	0.1623	35.4899	-1.999	0.05333 .
Balbc	2.0143	5.2589	36.5643	0.383	0.70392
CD1	-5.4101	5.2625	36.6784	-1.028	0.31066
female	9.138	5.2082	36.0019	1.755	0.08785 .
Balbc:female	-8.4489	7.3654	36.0002	-1.147	0.2589
CD1:female	-7.9685	7.3693	36.0768	-1.081	0.28673
day_post_CC:Balbc	0.6389	0.2295	35.4828	2.784	0.00856 **
day_post_CC:CD1	-0.3833	0.2302	35.8602	-1.666	0.10451
Fig 3D Formula: gini ~ CC_cycle + day_post_CC + Balbc + CD1 + female + Balbc:female + CD1:female + Balbc:day_post_CC + CD1:day_post_CC + (1 + day_post_CC | cage_id)
Fixed effects:
	Estimate	Std. Error	df	t value	Pr(>|t|)
(Intercept)	0.3106	0.01506	40.28	20.625	< 2e-16 ***
CC_cycle	-0.008343	0.001707	1426	-4.888	1.13e-06 ***
day_post_CC	0.003556	0.001173	35.84	3.032	0.0045 **
Balbc	-0.01004	0.02073	36.17	-0.485	0.6309
CD1	0.007787	0.02078	36.51	0.375	0.71
female	-0.002538	0.02061	35.83	-0.123	0.9027
Balbc:female	0.01542	0.02914	35.82	0.529	0.6001
CD1:female	-0.0007401	0.02921	36.16	-0.025	0.9799
day_post_CC:Balbc	-0.0004061	0.001659	35.83	-0.245	0.808
day_post_CC:CD1	0.004898	0.001662	36.16	2.946	0.0056 **

## Sheet: Fig4 - 24H pattern
Fig 4A Non-parametric rank-based analysis of variance-type statistic (ATS) - nparLD Test Formula: gini ~ sex * strain * bin_3hours
Fixed effects:
	Statistic	df	p-value
sex	0.0150137	1	0.902479
strain	0.0164286	1.99325	0.98351
bin_3_hours	27.1115	3.07015	7.063351E-18 ***
sex:strain	2.47989	1.99325	0.0839475
sex:bin_3_hours	1.25559	3.07015	0.2877
strain:bin_3_hours	12.3543	4.47276	5.64E-11 ***
sex:strain:bin_3_hours	1.39972	4.47276	0.226273

## Sheet: Fig5 - BSI & latrine
Fig 5A Formula: BSI_drop ~ CC_cycle + day_post_CC + Balbc + CD1 + female + Balbc:female + CD1:female + Balbc:day_post_CC + CD1:day_post_CC + (1 + day_post_CC | cage_id)
Fixed effects:
	Estimate	Std. Error	df	t value	Pr(>|t|)
(Intercept)	-2.3587	1.3971	42.8334	-1.688	0.0986 .
CC_cycle	0.1017	0.218	1392.7	0.467	0.6409
day_post_CC	-1.6638	0.3222	35.6321	-5.164	9.33e-06 ***
Balbc	0.2453	1.8745	34.7351	0.131	0.8966
CD1	-5.9449	1.8868	35.5363	-3.151	0.0033 **
female	0.1746	1.8706	34.4987	0.093	0.9262
Balbc:female	0.9576	2.6453	34.4946	0.362	0.7196
CD1:female	3.6912	2.6673	35.5189	1.384	0.175
day_post_CC:Balbc	0.6473	0.4556	35.6312	1.421	0.1641
day_post_CC:CD1	-2.146	0.4562	35.8109	-4.704	3.74e-05 ***
Fig 5B Formula: gini_BSI_drop ~ CC_cycle + Balbc + CD1 + female + Balbc:female + CD1:female + CC_cycle:Balbc + CC_cycle:CD1 + (1 | cage_id)
Fixed effects:
	Estimate	Std. Error	df	t value	Pr(>|t|)
(Intercept)	0.387504	0.039618	99.7747	9.781	3.06e-16 ***
CC_cycle	-0.009649	0.014624	70.5416	-0.66	0.5115
Balbc	-0.107016	0.056029	99.7747	-1.91	0.0590 .
CD1	-0.151399	0.057723	101.371	-2.623	0.0101 *
female	-0.092051	0.037795	35.8766	-2.436	0.0200 *
Balbc:female	0.082706	0.05345	35.8766	1.547	0.1306
CD1:female	0.086215	0.05383	36.7521	1.602	0.1178
CC_cycle:Balbc	0.022794	0.020681	70.5416	1.102	0.2741
CC_cycle:CD1	0.002972	0.021292	71.8157	0.14	0.8894
